# Supplementary material for: Design and Evaluation of Indole-Based Schiff Bases as α-Glucosidase Inhibitors: CNN-Enhanced Docking, MD Simulations, ADMET Profiling, and SAR Analysis
Source: Molecules. 2025 Sep 8;30(17):3651. doi: 10.3390/molecules30173651 (PMC12430303; doi:10.3390/molecules30173651)
Supplement: Supplementary file 1 [file molecules-30-03651-s001.zip]

Archive with 1 entries (1 files):
- molecules-3830332-supplementary.pdf
